# Supplementary material for: The Effects of Disturbance on Plant–Pollinator Interactions in the Native Forests of an Oceanic Island (Terceira, Azores)
Source: Insects. 2024 Dec 27;16(1):14. doi: 10.3390/insects16010014 (PMC11765644; doi:10.3390/insects16010014)
Supplement: Supplementary file 1 [file insects-16-00014-s001.zip]

Archive with 4 entries (4 files):
- FIGURE S1.pdf
- FIGURE S2.pdf
- TABLE S1.pdf
- TABLE S2.pdf
